# Supplementary material for: Metabolomic Profile of Indonesian Betel Quids
Source: Biomolecules. 2022 Oct 13;12(10):1469. doi: 10.3390/biom12101469 (PMC9599835; doi:10.3390/biom12101469)
Supplement: Supplementary file 1 [file biomolecules-12-01469-s001.zip]

Archive with 1 entries (1 files):
- biomolecules-1925276-supplementary.pdf
